# Supplementary material for: Fruiting Body Heterogeneity, Dimorphism and Haustorium-like Structure of Naematelia aurantialba (Jin Er Mushroom)
Source: J Fungi (Basel). 2024 Aug 7;10(8):557. doi: 10.3390/jof10080557 (PMC11355420; doi:10.3390/jof10080557)
Supplement: Supplementary file 1 [file jof-10-00557-s001.zip]

Archive with 1 entries (1 files):
- jof-3092700-supplementary.pdf
